# Supplementary material for: Characterizing Ancylostoma caninum transcriptome and exploring nematode parasitic adaptation
Source: BMC Genomics. 2010 May 14;11:307. doi: 10.1186/1471-2164-11-307 (PMC2882930; doi:10.1186/1471-2164-11-307)
Supplement: Additional file 1 — Coverage of the A. caninum transcriptome based on low copy number conserved eukaryotic genes. [file 1471-2164-11-307-S1.XLS]

## Sheet: AF1
Additional file 1: A. caninum transcriptome coverage based on low copy number conserved eukaryotic genes (Para et al., 2009).
	Category I	Category II	Category III	Category IV
Total Genes	66	56	61	65
Covered (#)	59	51	58	63
Covered (%)	89	91	95	97
				93
