# Supplementary material for: Characterizing Ancylostoma caninum transcriptome and exploring nematode parasitic adaptation
Source: BMC Genomics. 2010 May 14;11:307. doi: 10.1186/1471-2164-11-307 (PMC2882930; doi:10.1186/1471-2164-11-307)
Supplement: Additional file 2 — The top 20 most abundant stage-specific and constantly expressed A. caninum genes. [file 1471-2164-11-307-S2.XLS]

## Sheet: AF2
Additional file 2: The top 20 most abundant stage-specific and constantly expressed A. caninum genes.
id	female	male	iL3	ssL3	total	interpro domain	GO
contig00905	168	0	0	0	168	UN	UN
contig03165	118	0	0	0	118	Peptidase S1 and S6, chymotrypsin/Hap	Molecular Function: serine-type endopeptidase activity (GO:0004252)
contig05541	103	0	0	0	103	C-type lectin	Molecular Function: sugar binding (GO:0005529)
contig02012	94	0	0	0	94	Sugar isomerase (SIS)	Molecular Function: sugar binding (GO:0005529)
contig05749	93	0	0	0	93	UN	UN
contig05507	87	0	0	0	87	UN	UN
contig05999	86	0	0	0	86	UN	UN
contig02190	84	0	0	0	84	UN	UN
contig06009	84	0	0	0	84	UN	UN
contig06122	84	0	0	0	84	UN	UN
contig44086	82	0	0	0	82	Allergen V5/Tpx-1 related	Cellular Component: extracellular region (GO:0005576)
contig49064	80	0	0	0	80	UN	UN
contig39911	72	0	0	0	72	UN	UN
contig40321	72	0	0	0	72	Transcription factor AP-2	Molecular Function: transcription factor activity (GO:0003700)
contig05971	70	0	0	0	70	UN	UN
contig50983	70	0	0	0	70	Peptidase C2, calpain	Molecular Function: calcium-dependent cysteine-type endopeptidase activity (GO:0004198)
contig45376	69	0	0	0	69	Glycoside hydrolase, family 30	Molecular Function: glucosylceramidase activity (GO:0004348)
contig46745	66	0	0	0	66	UN	UN
contig05570	66	0	0	0	66	Myosin tail	Molecular Function: motor activity (GO:0003774)
contig48174	65	0	0	0	65	UN	UN
contig43465	0	408	0	0	408	Polynucleotidyl transferase, Ribonuclease H fold	Molecular Function: nucleic acid binding (GO:0003676)
contig01761	0	301	0	0	301	UN	UN
contig53299	0	294	0	0	294	UN	UN
contig39375	0	247	0	0	247	K Homology, type 1	Molecular Function: RNA binding (GO:0003723)
contig50336	0	227	0	0	227	UN	UN
contig54027	0	213	0	0	213	Ferritin and Dps	Biological Process: cellular iron ion homeostasis (GO:0006879)
contig53611	0	191	0	0	191	UN	UN
contig45190	0	190	0	0	190	UN	UN
contig40384	0	190	0	0	190	UN	UN
contig51482	0	182	0	0	182	UN	UN
contig50953	0	182	0	0	182	UN	UN
contig02043	0	180	0	0	180	Proteinase inhibitor I2, Kunitz metazoa	Molecular Function: serine-type endopeptidase inhibitor activity (GO:0004867)
contig45645	0	179	0	0	179	UN	UN
contig04041	0	177	0	0	177	UN	UN
contig00980	0	177	0	0	177	UN	UN
contig54726	0	171	0	0	171	UN	UN
contig43668	0	166	0	0	166	UN	UN
contig39399	0	161	0	0	161	High mobility group box, HMG1/HMG2	Molecular Function: DNA binding (GO:0003677)
contig52354	0	155	0	0	155	UN	UN
contig52901	0	153	0	0	153	UN	UN
contig49608	71	189	0	0	260	Deoxyribonuclease II	Molecular Function: deoxyribonuclease II activity (GO:0004531)
contig47068	101	144	0	0	245	Deoxyribonuclease II	Molecular Function: deoxyribonuclease II activity (GO:0004531)
contig51608	96	133	0	0	229	Peptidase M, neutral zinc metallopeptidases, zinc-binding site	Biological Process: proteolysis (GO:0006508)
contig49469	76	141	0	0	217	Peptidase C1A, papain C-terminal	Biological Process: proteolysis (GO:0006508)
contig41687	76	124	0	0	200	Peptidase M12A, astacin	Biological Process: proteolysis (GO:0006508)
contig45734	176	22	0	0	198	Nematode fatty acid retinoid binding	Molecular Function: lipid binding (GO:0008289)
contig52673	129	69	0	0	198	UN	UN
contig41787	105	92	0	0	197	Allergen V5/Tpx-1 related	Cellular Component: extracellular region (GO:0005576)
contig45747	39	157	0	0	196	Allergen V5/Tpx-1 related	Cellular Component: extracellular region (GO:0005576)
contig09753	68	120	0	0	188	Peptidase M12A, astacin	Biological Process: proteolysis (GO:0006508)
contig51690	104	79	0	0	183	Peptidase aspartic, catalytic	Molecular Function: aspartic-type endopeptidase activity (GO:0004190)
contig43708	85	90	0	0	175	Allergen V5/Tpx-1 related	Cellular Component: extracellular region (GO:0005576)
contig01269	68	106	0	0	174	Allergen V5/Tpx-1 related	Cellular Component: extracellular region (GO:0005576)
contig00955	68	102	0	0	170	Allergen V5/Tpx-1 related	Cellular Component: extracellular region (GO:0005576)
contig48076	45	123	0	0	168	UN	UN
contig40411	66	100	0	0	166	Peptidase M, neutral zinc metallopeptidases, zinc-binding site	Biological Process: proteolysis (GO:0006508)
contig05149	135	28	0	0	163	Peptidase A1	Molecular Function: pepsin A activity (GO:0004194)
contig52978	156	4	0	0	160	UN	UN
contig50694	42	114	0	0	156	UN	UN
contig44118	136	18	0	0	154	Nematode cuticle collagen, N-terminal	Molecular Function: structural constituent of cuticle (GO:0042302)
contig20982	0	0	88	0	88	UN	UN
contig53045	0	0	84	0	84	Cytochrome c oxidase subunit II C-terminal	Molecular Function: cytochrome-c oxidase activity (GO:0004129)
contig46922	0	0	82	0	82	UN	UN
contig48104	0	0	76	0	76	UN	UN
contig54731	0	0	75	0	75	Cytochrome c oxidase subunit II C-terminal	Molecular Function: cytochrome-c oxidase activity (GO:0004129)
contig20212	0	0	73	0	73	UN	UN
contig52851	0	0	60	0	60	Cytochrome c oxidase subunit II C-terminal	Molecular Function: cytochrome-c oxidase activity (GO:0004129)
contig01666	0	0	54	0	54	Cytochrome c oxidase, subunit I	Molecular Function: iron ion binding (GO:0005506)
contig22515	0	0	46	0	46	UN	UN
contig41986	0	0	43	0	43	UN	UN
contig20699	0	0	43	0	43	Protein of unknown function DUF619	Molecular Function: acetylglutamate kinase activity (GO:0003991)
contig49436	0	0	41	0	41	UN	UN
contig48313	0	0	40	0	40	UN	UN
contig45718	0	0	40	0	40	UN	UN
contig45845	0	0	37	0	37	UN	UN
contig25247	0	0	37	0	37	Haloacid dehydrogenase/epoxide hydrolase	Biological Process: metabolic process (GO:0008152)
contig54377	0	0	36	0	36	Cytochrome c oxidase, subunit I	Molecular Function: iron ion binding (GO:0005506)
contig20999	0	0	35	0	35	Mitochondrial import translocase, subunit Tom22	Cellular Component: mitochondrial outer membrane (GO:0005741)
contig51947	0	0	35	0	35	UN	UN
contig42238	0	0	34	0	34	Cytochrome P450, E-class, group I	Molecular Function: monooxygenase activity (GO:0004497)
contig51719	145	0	1	0	146	UN	UN
contig43327	121	0	1	0	122	Blue (type 1) copper domain	Molecular Function: copper ion binding (GO:0005507)
contig44189	109	0	3	0	112	UN	UN
contig06766	102	0	3	0	105	UN	UN
contig00827	55	0	39	0	94	UN	UN
contig42741	88	0	1	0	89	UN	UN
contig05899	80	0	5	0	85	UN	UN
contig38533	69	0	1	0	70	UN	UN
contig05602	64	0	1	0	65	Signal recognition particle, SRP54 subunit, helical bundle	Molecular Function: GTP binding (GO:0005525)
contig07377	56	0	3	0	59	UN	UN
contig05498	56	0	1	0	57	Chitin binding protein, peritrophin-A	Cellular Component: extracellular region (GO:0005576)
contig52395	55	0	2	0	57	UN	UN
contig39041	51	0	5	0	56	UN	UN
contig53245	55	0	1	0	56	Major sperm protein	Molecular Function: structural molecule activity (GO:0005198)
contig49355	53	0	2	0	55	UN	UN
contig51187	49	0	2	0	51	UN	UN
contig00921	6	0	28	0	34	UN	UN
contig42859	30	0	1	0	31	Peptidase, trypsin-like serine and cysteine	Molecular Function: catalytic activity (GO:0003824)
contig40910	29	0	1	0	30	UN	UN
contig02155	6	0	21	0	27	UN	UN
contig40012	0	871	2	0	873	Polynucleotidyl transferase, Ribonuclease H fold	Molecular Function: nucleic acid binding (GO:0003676)
contig52660	0	218	10	0	228	UN	UN
contig49813	0	219	1	0	220	UN	UN
contig53178	0	189	5	0	194	UN	UN
contig15318	0	121	2	0	123	UN	UN
contig54359	0	117	3	0	120	UN	UN
contig46179	0	118	1	0	119	UN	UN
contig02690	0	116	1	0	117	Allergen V5/Tpx-1 related	Cellular Component: extracellular region (GO:0005576)
contig49762	0	113	1	0	114	Allergen V5/Tpx-1 related	Cellular Component: extracellular region (GO:0005576)
contig40134	0	112	1	0	113	UN	UN
contig48353	0	101	1	0	102	Proteinase and amylase inhibitor	Molecular Function: endopeptidase inhibitor activity (GO:0004866)
contig39826	0	99	1	0	100	UN	UN
contig40495	0	94	1	0	95	Nitrilase/cyanide hydratase and apolipoprotein N-acyltransferase	Biological Process: nitrogen compound metabolic process (GO:0006807)
contig48986	0	91	2	0	93	UN	UN
contig05012	0	91	1	0	92	UN	UN
contig39736	0	90	1	0	91	Glycerophosphoryl diester phosphodiesterase	Biological Process: glycerol metabolic process (GO:0006071)
contig02848	0	88	1	0	89	Fibrinogen, alpha/beta/gamma chain, C-terminal globular	Molecular Function: receptor binding (GO:0005102)
contig46630	0	88	1	0	89	UN	UN
contig39852	0	86	2	0	88	UN	UN
contig40303	0	84	1	0	85	UN	UN
contig52353	164	67	13	0	244	Allergen V5/Tpx-1 related	Cellular Component: extracellular region (GO:0005576)
contig04460	93	135	7	0	235	Peptidase C1A, papain C-terminal	Biological Process: proteolysis (GO:0006508)
contig51323	10	211	6	0	227	UN	UN
contig05219	93	124	3	0	220	Allergen V5/Tpx-1 related	Cellular Component: extracellular region (GO:0005576)
contig43511	146	51	4	0	201	UN	UN
contig40431	109	87	2	0	198	UN	UN
contig45002	86	107	1	0	194	Peptidase M12A, astacin	Biological Process: proteolysis (GO:0006508)
contig41833	97	88	4	0	189	C-type lectin	Molecular Function: sugar binding (GO:0005529)
contig47182	99	68	18	0	185	UN	UN
contig49564	88	88	3	0	179	UN	UN
contig02733	72	104	2	0	178	Allergen V5/Tpx-1 related	Cellular Component: extracellular region (GO:0005576)
contig51697	98	65	3	0	166	UN	UN
contig40257	127	33	4	0	164	UN	UN
contig39634	73	84	1	0	158	Allergen V5/Tpx-1 related	Cellular Component: extracellular region (GO:0005576)
contig39630	117	33	7	0	157	Allergen V5/Tpx-1 related	Cellular Component: extracellular region (GO:0005576)
contig49598	9	135	6	0	150	UN	UN
contig40429	70	71	8	0	149	Allergen V5/Tpx-1 related	Cellular Component: extracellular region (GO:0005576)
contig41807	7	97	43	0	147	UN	UN
contig52047	110	30	1	0	141	UN	UN
contig39992	75	62	1	0	138	C-type lectin	Molecular Function: sugar binding (GO:0005529)
contig43707	0	0	0	59	59	UN	UN
contig54118	0	0	0	57	57	UN	UN
contig21715	0	0	0	55	55	UN	UN
contig42564	0	0	0	53	53	UN	UN
contig47041	0	0	0	29	29	UDP-glucuronosyl/UDP-glucosyltransferase	Biological Process: metabolic process (GO:0008152)
contig29443	0	0	0	25	25	Tubulin	Molecular Function: GTP binding (GO:0005525)
contig43357	0	0	0	24	24	Allergen V5/Tpx-1 related	Cellular Component: extracellular region (GO:0005576)
contig33913	0	0	0	24	24	Allergen V5/Tpx-1 related	Cellular Component: extracellular region (GO:0005576)
contig34149	0	0	0	23	23	Lipase, active site	Molecular Function: catalytic activity (GO:0003824)
contig17582	0	0	0	23	23	UN	UN
contig43120	0	0	0	23	23	Allergen V5/Tpx-1 related	Cellular Component: extracellular region (GO:0005576)
contig46973	0	0	0	22	22	Cytochrome P450	Molecular Function: monooxygenase activity (GO:0004497)
contig21736	0	0	0	22	22	Oligosaccharyl transferase, STT3 subunit	Molecular Function: oligosaccharyl transferase activity (GO:0004576)
contig37323	0	0	0	22	22	UN	UN
contig34405	0	0	0	22	22	Amino acid/polyamine transporter I	Biological Process: amino acid transport (GO:0006865)
contig51635	0	0	0	20	20	Glycoside hydrolase, family 31	Molecular Function: hydrolase activity
contig43193	0	0	0	20	20	Lipase, active site	Molecular Function: catalytic activity (GO:0003824)
contig33881	0	0	0	19	19	UN	UN
contig43155	0	0	0	19	19	UN	UN
contig37321	0	0	0	19	19	UN	UN
contig46746	142	0	0	1	143	UN	UN
contig05661	124	0	0	1	125	UN	UN
contig45279	90	0	0	20	110	UN	UN
contig52141	96	0	0	1	97	Phospholipase A2	Molecular Function: phospholipase A2 activity (GO:0004623)
contig05548	89	0	0	6	95	Peptidase C50, separase	Cellular Component: nucleus (GO:0005634)
contig50182	1	0	0	76	77	Allergen V5/Tpx-1 related	Cellular Component: extracellular region (GO:0005576)
contig49305	73	0	0	1	74	UN	UN
contig41070	68	0	0	3	71	Zinc finger, CCCH-type	Molecular Function: nucleic acid binding (GO:0003676)
contig39843	70	0	0	1	71	UN	UN
contig53990	60	0	0	4	64	UN	UN
contig07749	48	0	0	8	56	UN	UN
contig42587	12	0	0	40	52	Actin-binding, actinin-type	Molecular Function: actin binding (GO:0003779)
contig06116	49	0	0	1	50	Protein-tyrosine phosphatase, Tyr-specific/dual-specificity type	Biological Process: dephosphorylation (GO:0016311)
contig42530	48	0	0	1	49	UN	UN
contig46006	2	0	0	45	47	Peptidase M1, membrane alanine aminopeptidase	Molecular Function: membrane alanyl aminopeptidase activity (GO:0004179)
contig06567	42	0	0	2	44	UN	UN
contig07452	11	0	0	30	41	Phospholipid/glycerol acyltransferase	Biological Process: metabolic process (GO:0008152)
contig45479	38	0	0	2	40	Allergen V5/Tpx-1 related	Cellular Component: extracellular region (GO:0005576)
contig06387	4	0	0	35	39	UN	UN
contig02320	27	0	0	11	38	Armadillo-like helical	Molecular Function: binding (GO:0005488)
contig44595	0	413	0	5	418	Serum albumin	Cellular Component: extracellular space (GO:0005615)
contig51317	0	144	0	1	145	UN	UN
contig50998	0	138	0	2	140	ATP-dependent DNA ligase	Molecular Function: DNA ligase (ATP) activity (GO:0003910)
contig50107	0	128	0	1	129	UN	UN
contig46269	0	111	0	1	112	UN	UN
contig04981	0	107	0	1	108	UN	UN
contig02454	0	94	0	1	95	Glutathione S-transferase, alpha class	Molecular Function: glutathione transferase activity (GO:0004364)
contig49128	0	84	0	10	94	Mitochodrial NADH-ubiquinone oxidoreductase, chain 4L	Biological Process: mitochondrial electron transport
contig47102	0	91	0	1	92	UN	UN
contig54724	0	87	0	1	88	UN	UN
contig50412	0	86	0	1	87	Major sperm protein	Molecular Function: structural molecule activity (GO:0005198)
contig49340	0	79	0	1	80	UN	UN
contig44563	0	76	0	1	77	C-type lectin	Molecular Function: sugar binding (GO:0005529)
contig41551	0	74	0	1	75	Protease inhibitor I4, serpin	Molecular Function: serine-type endopeptidase inhibitor activity (GO:0004867)
contig04272	0	73	0	1	74	UN	UN
contig41600	0	71	0	3	74	Peptidase, metallopeptidases	Biological Process: proteolysis (GO:0006508)
contig03183	0	71	0	1	72	UN	UN
contig49733	0	68	0	1	69	UN	UN
contig48548	0	67	0	1	68	UN	UN
contig43493	0	63	0	1	64	UN	UN
contig51414	13	273	0	2	288	UN	UN
contig48859	82	164	0	41	287	MCM	Molecular Function: DNA binding (GO:0003677)
contig51079	99	152	0	1	252	Allergen V5/Tpx-1 related	Cellular Component: extracellular region (GO:0005576)
contig41576	103	119	0	2	224	Allergen V5/Tpx-1 related	Cellular Component: extracellular region (GO:0005576)
contig02729	82	119	0	1	202	Cold-shock protein, DNA-binding	Molecular Function: DNA binding (GO:0003677)
contig44835	105	93	0	2	200	Peptidase C1A, papain C-terminal	Biological Process: proteolysis (GO:0006508)
contig48310	2	194	0	3	199	Allergen V5/Tpx-1 related	Cellular Component: extracellular region (GO:0005576)
contig40400	126	67	0	1	194	Allergen V5/Tpx-1 related	Cellular Component: extracellular region (GO:0005576)
contig51416	82	97	0	6	185	Peptidase, cysteine peptidase active site	Molecular Function: cysteine-type endopeptidase activity (GO:0004197)
contig52246	52	130	0	1	183	Peptidase S28	Biological Process: proteolysis (GO:0006508)
contig02527	96	71	0	2	169	Peptidase A1	Molecular Function: pepsin A activity (GO:0004194)
contig05198	142	20	0	1	163	UN	UN
contig02613	88	74	0	1	163	Allergen V5/Tpx-1 related	Cellular Component: extracellular region (GO:0005576)
contig44610	66	86	0	2	154	Allergen V5/Tpx-1 related	Cellular Component: extracellular region (GO:0005576)
contig39526	77	62	0	1	140	Allergen V5/Tpx-1 related	Cellular Component: extracellular region (GO:0005576)
contig40990	121	15	0	3	139	UN	UN
contig06094	124	3	0	9	136	MCM	Molecular Function: DNA binding (GO:0003677)
contig48971	95	36	0	1	132	Superoxide dismutase, copper/zinc binding	Molecular Function: copper
contig53266	59	12	0	58	129	UN	UN
contig49719	29	97	0	3	129	Deoxyribonuclease II	Molecular Function: deoxyribonuclease II activity (GO:0004531)
contig03786	0	0	465	200	665	UN	UN
contig22000	0	0	331	119	450	Peptidase S8 and S53, subtilisin, kexin, sedolisin	Molecular Function: subtilase activity (GO:0004289)
contig00904	0	0	211	237	448	UN	UN
contig20229	0	0	207	224	431	S1, RNA binding	Molecular Function: RNA binding (GO:0003723)
contig46936	0	0	232	175	407	Actin-binding, cofilin/tropomyosin type	Molecular Function: actin binding (GO:0003779)
contig43418	0	0	285	104	389	UN	UN
contig03955	0	0	274	111	385	Ribosomal protein, zinc-binding	Molecular Function: structural constituent of ribosome (GO:0003735)
contig52848	0	0	234	148	382	UN	UN
contig02679	0	0	138	232	370	Peptidase aspartic, catalytic	Molecular Function: aspartic-type endopeptidase activity (GO:0004190)
contig50665	0	0	221	146	367	UN	UN
contig52231	0	0	268	92	360	UN	UN
contig21129	0	0	159	196	355	NAD-dependent epimerase/dehydratase	Molecular Function: catalytic activity (GO:0003824)
contig52754	0	0	107	243	350	UN	UN
contig38213	0	0	239	106	345	UN	UN
contig43508	0	0	173	163	336	UN	UN
contig41228	0	0	215	119	334	Ubiquitin	Biological Process: protein modification process (GO:0006464)
contig20083	0	0	312	17	329	UN	UN
contig50414	0	0	177	152	329	Dehydroquinase, class II	Molecular Function: 3-dehydroquinate dehydratase activity (GO:0003855)
contig20466	0	0	158	156	314	Transcription initiation factor IIA, gamma subunit	Molecular Function: RNA polymerase II transcription factor activity (GO:0003702)
contig21161	0	0	159	151	310	Aldo/keto reductase	Molecular Function: oxidoreductase activity (GO:0016491)
contig53602	144	0	180	80	404	RNA recognition motif, RNP-1	Molecular Function: nucleic acid binding (GO:0003676)
contig40660	1	0	169	225	395	UN	UN
contig11975	1	0	234	127	362	UN	UN
contig50701	2	0	171	182	355	UN	UN
contig10570	1	0	215	133	349	UN	UN
contig12342	1	0	150	187	338	Peptidase, metallopeptidases	Biological Process: proteolysis (GO:0006508)
contig52384	2	0	228	104	334	Histone H2A	Cellular Component: nucleosome (GO:0000786)
contig41478	1	0	123	208	332	Phenylalanine-4-hydroxylase, tetrameric form	Molecular Function: phenylalanine 4-monooxygenase activity (GO:0004505)
contig41166	8	0	133	167	308	UN	UN
contig39761	52	0	86	162	300	UN	UN
contig50380	75	0	92	133	300	CD36 antigen	Biological Process: cell adhesion (GO:0007155)
contig41377	1	0	235	63	299	UN	UN
contig46860	3	0	157	111	271	UN	UN
contig40485	137	0	43	91	271	AAA+ ATPase, core	Molecular Function: nucleotide binding (GO:0000166)
contig47177	2	0	103	164	269	Mitochondrial carrier protein	Molecular Function: binding (GO:0005488)
contig41161	7	0	147	114	268	UN	UN
contig09060	1	0	79	185	265	Amino acid permease-associated region	Biological Process: transport (GO:0006810)
contig39069	6	0	84	170	260	UN	UN
contig42575	18	0	115	124	257	Glycoside hydrolase, catalytic core	Molecular Function: catalytic activity (GO:0003824)
contig06743	64	0	51	138	253	UN	UN
contig53969	0	541	3	4	548	UN	UN
contig53169	0	395	1	1	397	UN	UN
contig39490	0	182	68	144	394	UN	UN
contig29056	0	1	179	210	390	Sulphotransferase	Molecular Function: sulfotransferase activity (GO:0008146)
contig50659	0	362	9	7	378	UN	UN
contig04811	0	2	133	224	359	Prolyl 4-hydroxylase, alpha subunit	Molecular Function: oxidoreductase activity
contig54096	0	337	6	3	346	Cytochrome C oxidase subunit II-like, transmembrane region	Molecular Function: cytochrome-c oxidase activity (GO:0004129)
contig53916	0	251	63	30	344	UN	UN
contig41667	0	2	152	169	323	UN	UN
contig39317	0	1	178	108	287	Small GTP-binding protein domain	Molecular Function: GTP binding (GO:0005525)
contig03106	0	2	190	80	272	UN	UN
contig40128	0	1	116	142	259	Allergen V5/Tpx-1 related	Cellular Component: extracellular region (GO:0005576)
contig50202	0	3	140	115	258	Potassium channel, two pore-domain	Molecular Function: potassium channel activity (GO:0005267)
contig18270	0	3	166	87	256	UN	UN
contig41750	0	2	155	91	248	UN	UN
contig50246	0	1	188	59	248	UN	UN
contig48586	0	246	1	1	248	UN	UN
contig43060	0	1	131	110	242	UN	UN
contig41693	0	1	94	146	241	Allergen V5/Tpx-1 related	Cellular Component: extracellular region (GO:0005576)
contig43053	0	3	110	125	238	Homogentisate 1,2-dioxygenase	Molecular Function: homogentisate 1
contig54178	3	1148	13	11	1175	UN	UN
contig53913	22	837	35	66	960	NADH/Ubiquinone/plastoquinone (complex I)	Molecular Function: NADH dehydrogenase (ubiquinone) activity (GO:0008137)
contig50938	362	7	382	191	942	Cytosolic fatty-acid binding	Molecular Function: transporter activity (GO:0005215)
contig26411	105	359	166	200	830	Alanine racemase/group IV decarboxylase, C-terminal	Molecular Function: catalytic activity (GO:0003824)
contig51127	174	385	154	94	807	Ribosomal protein L10	Cellular Component: intracellular (GO:0005622)
contig44592	170	36	264	286	756	Chaperonin Cpn60/TCP-1	Molecular Function: protein binding (GO:0005515)
contig49300	138	222	241	154	755	Glyceraldehyde 3-phosphate dehydrogenase	Molecular Function: glyceraldehyde-3-phosphate dehydrogenase (phosphorylating) activity (GO:0004365)
contig43896	257	64	199	229	749	S-adenosyl-L-homocysteine hydrolase	Molecular Function: adenosylhomocysteinase activity (GO:0004013)
contig40294	195	197	171	139	702	Phosphoenolpyruvate carboxykinase, N-terminal	Molecular Function: phosphoenolpyruvate carboxykinase activity (GO:0004611)
contig40430	135	144	225	190	694	Cobalamin (vitamin B12)-binding	Molecular Function: cobalamin binding (GO:0031419)
contig52650	176	327	98	69	670	Heat shock protein Hsp90	Biological Process: protein folding (GO:0006457)
contig48163	79	300	131	159	669	UN	UN
contig48176	136	213	125	163	637	Zinc finger, LIM-type	Molecular Function: zinc ion binding (GO:0008270)
contig03032	162	57	144	269	632	TROVE	Molecular Function: RNA binding (GO:0003723)
contig39386	102	114	179	237	632	UN	UN
contig04075	74	369	103	76	622	UN	UN
contig50334	226	69	177	144	616	UN	UN
contig23903	200	150	138	116	604	Glycosyl hydrolase, family 13, catalytic region	Molecular Function: catalytic activity (GO:0003824)
contig48103	127	181	111	184	603	Guanine nucleotide binding protein (G-protein), alpha subunit	Molecular Function: signal transducer activity (GO:0004871)
contig04324	58	289	58	190	595	K Homology, type 1	Molecular Function: RNA binding (GO:0003723)
