# Supplementary material for: Characterizing Ancylostoma caninum transcriptome and exploring nematode parasitic adaptation
Source: BMC Genomics. 2010 May 14;11:307. doi: 10.1186/1471-2164-11-307 (PMC2882930; doi:10.1186/1471-2164-11-307)
Supplement: Additional File 3 — Stage-biased differential expression of A. caninum genes. A). Comparison among preparasitic and parasitic larval stages, and parasitic larval and adult stage. B) Comparison of expression profiles generated by suppression subtractive hybridization and cDNA sequencing of stage-specific libraries. [file 1471-2164-11-307-S3.XLS]

## Sheet: AF3
Additional file 3: Stage-biased differential expression of A. caninum genes.
A. Comparison among preparasitic and parasitic larval stages, and parasitic larval and adult stage.
	iL3 vs ssL3s		ssL3s vs Adults
Total contigs	iL3 biased	ssL3s biased	ssL3s biased	Adults biased
48326	1044	917	3376	2702
B. Comparison of expression profiles generated by suppression subtractive hybridization and cDNA sequencing of stage-specific libraries.
Datu et al	Wang et al	Expression level
sequence ID	sequence ID	Female	Male	L3	ssL3
pb27a04.y1	contig54509 (BM130138)	0	0	14	16
pb41e06.y1	contig43707(BQ666426)	0	0	0	59
pb43e04.y1	contig0080(7BQ666554)	0	0	3	23
pb48c07.y1	contig52032(BQ666836)	0	0	65	14
pb49d02.y1	contig25152(BQ666908)	0	0	6	95
pb53f03.y1	contig39250(BQ667185)	0	0	0	1
pb54h05.y1	Contig18094 (BQ667276)	0	3	0	17
pb59e07.y1	contig41968(BQ667320)	1	0	8	21
pb62d02.y1	contig43192(BQ667497)	0	0	0	16
pb56f09.y1	contig18354(BQ667639)	0	3	1	42
