# Supplementary material for: Characterizing Ancylostoma caninum transcriptome and exploring nematode parasitic adaptation
Source: BMC Genomics. 2010 May 14;11:307. doi: 10.1186/1471-2164-11-307 (PMC2882930; doi:10.1186/1471-2164-11-307)
Supplement: Additional file 4 — Functional enrichment and depletion score derived from the enrichment and depletion probabilities calculated by hypogeometrics test of molecular functional GO terms. [file 1471-2164-11-307-S4.XLS]

## Sheet: AF4
Additional file 4: Functional enrichment and depletion score derived from the enrichment and depletion probabilities calculated by hypogeometrics test of molecular functional GO terms.
	F	M	F+M	iL3+ssL3	Constant
GO:0016534 cyclin-dependent protein kinase 5 activator activity	-0.00729	0.97642	-0.0276	-0.18534	-0.38252
GO:0016740 transferase activity	-0.88213	-0.8776	-0.95748	-0.50667	0.03738
GO:0046914 transition metal ion binding	-0.00769	-0.49807	-0.75788	0.99218	0.21991
GO:0008061 chitin binding	0.94892	-0.15306	0.80635	-0.76201	-0.43906
GO:0004359 glutaminase activity	-0.02883	-0.09054	-0.10593	-0.55962	0.98417
GO:0050662 coenzyme binding	0.01513	-0.63049	-0.7633	0.98589	0.75068
GO:0004348 glucosylceramidase activity	1	-0.10127	-0.11836	0.18122	-0.88583
GO:0016788 hydrolase activity, acting on ester bonds	0.05294	-0.92155	-0.75788	0.96265	-0.07981
GO:0046933 hydrogen ion transporting ATP synthase activity, rotational mechanism	-0.39769	0.69693	-0.43066	0.9786	0.39723
GO:0003951 NAD+ kinase activity	-0.00729	-0.02344	-0.0276	-0.18534	0.95413
GO:0004673 protein histidine kinase activity	-0.03238	-0.10127	-0.11836	0.99738	-0.88583
GO:0016616 oxidoreductase activity, acting on the CH-OH group of donors, NAD or NADP as acceptor	-0.42592	0.20266	0.06377	0.9139	-0.98404
GO:0003997 acyl-CoA oxidase activity	0.96716	-0.10127	-0.11836	-0.60254	0.09458
GO:0003924 GTPase activity	0.52205	-0.79987	0.84085	0.99178	0.9975
GO:0035014 phosphoinositide 3-kinase regulator activity	-0.00729	-0.02344	-0.0276	-0.18534	0.95413
GO:0017111 nucleoside-triphosphatase activity	-0.13939	-0.48106	-0.43703	0.69586	1
GO:0046983 protein dimerization activity	-0.16427	-0.4413	0.35496	-0.58473	0.99137
GO:0004000 adenosine deaminase activity	-0.02527	-0.07969	-0.09333	-0.51206	0.99943
GO:0003707 steroid hormone receptor activity	-0.22628	-0.56493	-0.62541	-0.89185	0.99994
GO:0016564 transcription repressor activity	-0.01812	-0.05759	-0.06758	0.99958	-0.70043
GO:0008200 ion channel inhibitor activity	-0.00365	-0.01179	0.9861	-0.09741	-0.21419
GO:0003824 catalytic activity	-0.80734	-0.93957	-0.79173	-0.48407	-0.09284
GO:0004197 cysteine-type endopeptidase activity	-0.34194	-0.25531	1	-0.93023	-0.98196
GO:0004396 hexokinase activity	-0.08071	0.99986	-0.27537	-0.57601	-0.8699
GO:0005506 iron ion binding	0.26799	0.70886	-0.70338	0.99169	-0.99999
GO:0004377 glycolipid 2-alpha-mannosyltransferase activity	-0.0217	-0.0687	-0.08054	0.99881	-0.76462
GO:0004531 deoxyribonuclease II activity	-0.07056	-0.2113	0.99985	-0.87142	-0.4827
GO:0031072 heat shock protein binding	-0.18247	-0.47981	-0.53749	-0.88951	0.99931
GO:0008705 methionine synthase activity	-0.01812	-0.05759	-0.06758	-0.40101	0.99084
GO:0004609 phosphatidylserine decarboxylase activity	-0.02883	-0.09054	-0.10593	0.95992	0.69475
GO:0004185 serine carboxypeptidase activity	-0.12987	-0.36319	0.48959	0.17636	-0.99218
GO:0005525 GTP binding	0.33363	-0.95715	-0.55732	0.98628	0.7556
GO:0004365 glyceraldehyde-3-phosphate dehydrogenase (phosphorylating) activity	-0.06373	-0.19234	0.9999	-0.37714	-0.91002
GO:0004351 glutamate decarboxylase activity	-0.01091	-0.03496	-0.04111	0.97247	-0.51479
GO:0004812 aminoacyl-tRNA ligase activity	0.28303	-0.91867	-0.94821	-0.94697	-0.534
GO:0008508 bile acid:sodium symporter activity	-0.01812	-0.05759	-0.06758	-0.40101	0.99084
GO:0004674 protein serine/threonine kinase activity	0.06993	1	0.43087	-0.04435	0.99992
GO:0004124 cysteine synthase activity	-0.00729	-0.02344	-0.0276	-0.18534	0.95413
GO:0004397 histidine ammonia-lyase activity	-0.00729	-0.02344	-0.0276	-0.18534	0.95413
GO:0003774 motor activity	0.4855	-0.63183	0.06377	-0.99982	-0.89691
GO:0008026 ATP-dependent helicase activity	-0.2864	-0.66535	0.49725	-0.48878	0.99854
GO:0004415 hyalurononglucosaminidase activity	0.96351	-0.11187	0.99167	0.10485	0.48755
GO:0003676 nucleic acid binding	-0.60101	-0.90673	-0.4754	-0.99589	1
GO:0015035 protein disulfide oxidoreductase activity	-0.07734	0.74284	-0.26514	0.99551	0.15006
GO:0030594 neurotransmitter receptor activity	-0.26509	-0.63183	-0.69238	0.97747	-0.95099
GO:0008276 protein methyltransferase activity	-0.04992	-0.15306	-0.09333	0.97247	0.0449
GO:0008080 N-acetyltransferase activity	-0.12987	-0.36319	-0.41283	0.99997	0.54055
GO:0004764 shikimate 5-dehydrogenase activity	-0.00729	-0.02344	-0.0276	0.99052	-0.38252
GO:0016491 oxidoreductase activity	-0.99697	0.01035	-0.99946	0.99947	-0.9622
GO:0016787 hydrolase activity	-0.97679	-0.16358	-0.0602	0.84393	-0.54208
GO:0043169 cation binding	0.99604	-0.82457	-0.64088	-0.6356	-0.81851
GO:0003777 microtubule motor activity	-0.20321	-0.52142	0.20619	-0.60074	-0.95744
GO:0004861 cyclin-dependent protein kinase inhibitor activity	-0.00729	-0.02344	-0.0276	-0.18534	0.95413
GO:0003735 structural constituent of ribosome	0.98305	1	-0.98673	0.99068	-0.99971
GO:0005529 sugar binding	0.92794	0.98695	0.99882	-0.9991	-0.85135
GO:0005097 Rab GTPase activator activity	-0.12667	-0.35557	-0.40453	-0.97756	0.94476
GO:0008533 astacin activity	0.64482	-0.69219	1	0.3751	-0.99188
GO:0005198 structural molecule activity	0.34435	0.99771	0.99988	-0.93086	-0.79177
GO:0015171 amino acid transmembrane transporter activity	-0.17342	-0.4609	-0.51759	0.80901	-0.99068
GO:0020037 heme binding	0.21773	0.56748	-0.79831	0.9907	-0.99978
GO:0008270 zinc ion binding	-0.39952	-0.95928	0.9963	0.15811	1
GO:0001584 rhodopsin-like receptor activity	-0.46487	-0.86845	-0.90866	1	-0.89633
GO:0005524 ATP binding	-0.63549	0.95389	-0.99527	-1	-0.81026
GO:0003849 3-deoxy-7-phosphoheptulonate synthase activity	-0.01452	-0.04634	-0.05444	0.99991	-0.61874
GO:0000166 nucleotide binding	-0.65867	-0.8304	-0.97632	-0.97356	1
GO:0008138 protein tyrosine/serine/threonine phosphatase activity	-0.06715	-0.20188	-0.23359	0.61266	0.99965
GO:0004194 pepsin A activity	0.71135	-0.61383	0.99986	0.09932	-0.99977
GO:0019787 small conjugating protein ligase activity	0.59996	-0.73647	-0.57489	0.9339	0.99942
GO:0004221 ubiquitin thiolesterase activity	-0.20028	-0.51568	-0.57489	0.06316	0.96088
GO:0008134 transcription factor binding	-0.09076	-0.26556	-0.30521	0.96071	0.98251
GO:0004437 inositol or phosphatidylinositol phosphatase activity	-0.07056	-0.2113	-0.24425	0.56804	0.98003
GO:0004623 phospholipase A2 activity	0.90523	-0.26556	0.99415	-0.20686	-0.77814
GO:0008825 cyclopropane-fatty-acyl-phospholipid synthase activity	-0.00729	-0.02344	-0.0276	0.99052	-0.38252
GO:0004553 hydrolase activity, hydrolyzing O-glycosyl compounds	-0.43852	-0.8776	-0.14908	-0.95527	-0.91688
GO:0046961 hydrogen ion transporting ATPase activity, rotational mechanism	-0.39546	0.70166	-0.42465	0.98031	0.42856
GO:0003723 RNA binding	-0.05944	-0.67093	0.14255	-0.95101	0.99752
GO:0017172 cysteine dioxygenase activity	-0.01091	-0.03496	-0.04111	0.97247	-0.51479
GO:0000156 two-component response regulator activity	-0.03591	-0.11187	-0.13062	0.98691	-0.9103
GO:0043565 sequence-specific DNA binding	-0.48049	-0.50399	-0.62972	0.93715	0.71692
GO:0003964 RNA-directed DNA polymerase activity	-0.13623	-0.37816	0.46455	-0.98352	-0.99917
GO:0005515 protein binding	0.10223	-0.93462	-0.1048	-0.99391	1
GO:0005085 guanyl-nucleotide exchange factor activity	-0.14567	-0.39996	-0.45261	-0.95394	0.94323
GO:0004504 peptidylglycine monooxygenase activity	-0.00729	-0.02344	-0.0276	-0.18534	0.95413
GO:0008199 ferric iron binding	-0.06029	0.9823	0.76541	-0.32876	-0.64529
GO:0004497 monooxygenase activity	-0.36341	0.765	-0.82247	0.50572	-1
GO:0051082 unfolded protein binding	0.39153	0.04514	-0.61733	-0.94065	0.23242
GO:0030955 potassium ion binding	-0.05339	-0.16305	0.98103	-0.22234	-0.51664
GO:0003700 transcription factor activity	0.03057	-0.84484	-0.7143	-0.01489	0.99574
GO:0042302 structural constituent of cuticle	-0.08742	-0.25678	1	-0.92304	-0.9788
GO:0004239 methionyl aminopeptidase activity	-0.04992	-0.15306	0.98348	0.44846	-0.8011
GO:0005249 voltage-gated potassium channel activity	-0.10398	-0.29965	-0.3431	0.99174	0.51948
GO:0019205 nucleobase, nucleoside, nucleotide kinase activity	-0.20321	0.31272	-0.58082	-0.48168	-0.98611
GO:0005351 sugar:hydrogen symporter activity	0.83999	-0.40705	0.4152	0.99995	0.7985
GO:0051287 NAD binding	-0.27582	0.07286	0.99837	0.61853	-0.98455
GO:0004867 serine-type endopeptidase inhibitor activity	-0.42592	1	-0.88048	-0.99702	-0.96629
GO:0050660 FAD binding	0.65525	-0.68096	-0.12658	0.207	0.97588
GO:0004722 protein serine/threonine phosphatase activity	-0.03591	-0.11187	-0.13062	-0.64128	0.94791
GO:0005499 vitamin D binding	-0.00729	0.97642	-0.0276	-0.18534	-0.38252
GO:0019001 guanyl nucleotide binding	-0.07734	-0.22981	-0.26514	-0.89528	-0.96032
GO:0016836 hydro-lyase activity	-0.26509	-0.63183	-0.44488	-0.67374	-0.97891
GO:0015923 mannosidase activity	-0.11378	-0.32418	-0.37016	-0.73629	0.95151
GO:0005488 binding	-0.83863	-0.58994	-0.18633	-0.09234	0.99622
GO:0004743 pyruvate kinase activity	-0.05339	-0.16305	0.98103	-0.22234	-0.51664
GO:0004526 ribonuclease P activity	-0.00729	-0.02344	-0.0276	-0.18534	0.95413
GO:0005501 retinoid binding	-0.00729	0.97642	-0.0276	-0.18534	-0.38252
GO:0004725 protein tyrosine phosphatase activity	-0.30199	0.56895	0.7966	-0.98614	-0.6466
GO:0047547 2-methylcitrate dehydratase activity	-0.00729	-0.02344	-0.0276	0.99052	-0.38252
GO:0004803 transposase activity	-0.01452	-0.04634	-0.05444	-0.33635	0.96493
GO:0008121 ubiquinol-cytochrome-c reductase activity	-0.09076	0.69712	-0.30521	0.95421	-0.77814
GO:0016987 sigma factor activity	-0.00729	-0.02344	-0.0276	-0.18534	0.95413
GO:0005230 extracellular ligand-gated ion channel activity	-0.4609	-0.86526	-0.58694	0.88941	-0.99998
GO:0004252 serine-type endopeptidase activity	0.9996	0.0224	-0.10925	-0.9237	-0.99211
GO:0004672 protein kinase activity	-0.11122	0.98084	-0.84437	-1	-1
GO:0000175 3'-5'-exoribonuclease activity	-0.06029	-0.18269	0.76541	0.6975	0.97931
GO:0016849 phosphorus-oxygen lyase activity	-0.1612	-0.43461	-0.48972	0.49364	-0.99808
GO:0005509 calcium ion binding	-0.67241	-0.84789	0.34595	-0.20014	0.9663
GO:0051183 vitamin transporter activity	-0.00729	0.97642	-0.0276	-0.18534	-0.38252
GO:0005452 inorganic anion exchanger activity	0.9854	-0.04634	-0.05444	-0.33635	0.17831
GO:0004864 protein phosphatase inhibitor activity	-0.00729	-0.02344	-0.0276	-0.18534	0.95413
GO:0004084 branched-chain-amino-acid transaminase activity	-0.02883	-0.09054	-0.10593	0.95992	0.22731
GO:0004806 triacylglycerol lipase activity	0.84361	0.50885	1	-0.98789	-0.9872
GO:0004713 protein tyrosine kinase activity	0.20321	0.91576	-0.06237	-0.33672	0.99993
GO:0016773 phosphotransferase activity, alcohol group as acceptor	-0.3452	-0.75763	-0.83222	-0.53577	0.92647
GO:0004245 neprilysin activity	0.76816	0.786	0.99971	0.28415	-0.99892
GO:0004747 ribokinase activity	-0.00729	-0.02344	-0.0276	-0.18534	0.95413
GO:0016758 transferase activity, transferring hexosyl groups	-0.52995	-0.91362	-0.94439	-0.16969	-0.9507
GO:0000334 3-hydroxyanthranilate 3,4-dioxygenase activity	-0.00729	-0.02344	-0.0276	0.99052	-0.38252
GO:0004449 isocitrate dehydrogenase (NAD+) activity	-0.01452	-0.04634	-0.05444	0.61387	0.96493
GO:0004179 membrane alanyl aminopeptidase activity	-0.16427	0.97743	0.82128	-0.58473	-0.95462
GO:0004339 glucan 1,4-alpha-glucosidase activity	-0.01452	-0.04634	-0.05444	0.94679	-0.61874
GO:0004869 cysteine protease inhibitor activity	-0.07395	0.97311	-0.25477	-0.88396	0.23647
GO:0008191 metalloendopeptidase inhibitor activity	-0.05685	-0.17293	0.97842	-0.2772	-0.86572
