# Supplementary material for: Characterizing Ancylostoma caninum transcriptome and exploring nematode parasitic adaptation
Source: BMC Genomics. 2010 May 14;11:307. doi: 10.1186/1471-2164-11-307 (PMC2882930; doi:10.1186/1471-2164-11-307)
Supplement: Additional file 5 — The top 10 most abundant stage-specific and constantly expressed A. caninum genes having homology to B. malayi but not C. elegans. [file 1471-2164-11-307-S5.XLS]

## Sheet: AF5
Additional file 5: The top 10 most abundant stage-specific and constantly expressed A. caninum genes having homology to B. malayi but not C. elegnas.
Stage	Contig id	Female	Male	iL3	ssL3	Total	IPR id	IPR descriptor	GO id	Go descriptor
Female specific
	contig00905	168	0	0	0	168	-	-	-	-
	contig00381	52	0	0	0	52	IPR002119	Histone H2A	GO:0000786	cnucleosome
	contig46777	43	0	0	0	43	-	-	-	-
	contig06309	43	0	0	0	43	-	-	-	-
	contig45429	36	0	0	0	36	-	-	-	-
	contig41357	35	0	0	0	35	-	-	-	-
	contig08764	34	0	0	0	34	-	-	-	-
	contig53812	32	0	0	0	32	-	-	-	-
	contig10183	27	0	0	0	27	-	-	-	-
	contig08785	26	0	0	0	26	-	-	-	-
Male specific
	contig44810	0	104	0	0	104	-	-	-	-
	contig50089	0	55	0	0	55	-	-	-	-
	contig46093	0	50	0	0	50	IPR000535	Major sperm protein	GO:0005198	astructural molecule activity
	contig54644	0	43	0	0	43	-	-	-	-
	contig02299	0	39	0	0	39	-	-	-	-
	contig00625	0	37	0	0	37	IPR001108	Peptidase A22A, presenilin	GO:0007242	bintracellular signaling cascade
	contig00323	0	30	0	0	30	IPR000039	Ribosomal protein L18e	GO:0003735	astructural constituent of ribosome
	contig14174	0	26	0	0	26	-	-	-	-
	contig45668	0	21	0	0	21	-	-	-	-
	contig13861	0	20	0	0	20	-	-	-	-
Adult specific (F and M)
	contig54316	67	50	0	0	117	IPR015643	Peptidase C1A, cathepsin B	GO:0008234	acysteine-type peptidase activity
	contig04988	29	62	0	0	91	IPR001283	Allergen V5/Tpx-1 related	GO:0005576	cextracellular region
	contig46733	79	6	0	0	85	-	-	-	-
	contig05765	73	8	0	0	81	IPR001148	Carbonic anhydrase, eukaryotic	GO:0004089	acarbonate dehydratase activity
	contig06668	69	1	0	0	70	IPR000535	Major sperm protein	GO:0005198	astructural molecule activity
	contig09243	55	2	0	0	57	IPR001372	Dynein light chain, type 1	GO:0003777	amicrotubule motor activity
	contig00022	53	1	0	0	54	-	-	-	-
	contig07711	51	2	0	0	53	IPR007282	NOT2/NOT3/NOT5	GO:0005634	cnucleus
	contig52135	30	22	0	0	52	-	-	-	-
	contig06477	46	5	0	0	51	-	-	-	-
iL3 specific									-	-
	contig25728	0	0	9	0	9	IPR001781	Zinc finger, LIM-type	GO:0008270	azinc ion binding
	contig31010	0	0	9	0	9	-	-	-	-
	contig23502	0	0	6	0	6	IPR004364	Aminoacyl-tRNA synthetase, class II (D, K and N)	GO:0000166	anucleotide binding
	contig38172	0	0	6	0	6	-	-	-	-
	contig30400	0	0	5	0	5	IPR006689	ARF/SAR superfamily	GO:0005525	aGTP binding
	contig26198	0	0	5	0	5	-	-	-	-
	contig46154	0	0	5	0	5	-	-	-	-
	contig37978	0	0	4	0	4	-	-	-	-
	contig30146	0	0	4	0	4	IPR000245	ATPase, V0 complex, proteolipid subunit C,	GO:0015986	bATP synthesis coupled proton transport
	contig26033	0	0	4	0	4	-	-	-	-
ssL3 specific
	contig33913	0	0	0	24	24	IPR001283	Allergen V5/Tpx-1 related	GO:0005576	cextracellular region
	contig33969	0	0	0	16	16	-	-	-	-
	contig34000	0	0	0	7	7	-	-	-	-
	contig35338	0	0	0	5	5	-	-	-	-
	contig34492	0	0	0	4	4	IPR013759	DNA topoisomerase, type IIA, subunit B or N-terminal, alpha-beta	GO:0003677	aDNA binding
	contig35268	0	0	0	3	3	-	-	-	-
	contig34413	0	0	0	3	3	-	-	-	-
	contig36574	0	0	0	3	3	IPR006201	Neurotransmitter-gated ion-channel	GO:0005230	aextracellular ligand-gated ion channel activity
	contig35082	0	0	0	3	3	-	-	-	-
	contig34119	0	0	0	2	2	-	-	-	-
Larval specific (iL3 and ssL3)
	contig00904	0	0	211	237	448	-	-	-	-
	contig52848	0	0	234	148	382	-	-	-	-
	contig20247	0	0	162	49	211	IPR001063	Ribosomal protein L22/L17	GO:0003735	astructural constituent of ribosome
	contig42568	0	0	109	83	192	-	-	-	-
	contig46709	0	0	107	40	147	-	-	-	-
	contig07101	0	0	42	88	130	-	-	-	-
	contig43771	0	0	45	83	128	IPR005467	Histidine kinase	GO:0004673	aprotein histidine kinase activity
	contig43116	0	0	33	95	128	IPR001100	Pyridine nucleotide-disulphide oxidoreductase, class I	GO:0006118	belectron transport
	contig48228	0	0	72	52	124	IPR002020	Citrate synthase	GO:0046912	atransferase activity
	contig07137	0	0	34	72	106	IPR004106	Peptidase S9A, oligopeptidase, N-terminal beta-propeller	GO:0004252	aserine-type endopeptidase activity
Constant expression
	contig39719	155	49	173	147	524	IPR006116	2-5 oligoadenylate synthetase, ubiquitin-like region	GO:0003723	aRNA binding
	contig39602	56	252	82	122	512	-	-	-	-
	contig54129	72	25	201	168	466	-	-	-	-
	contig50146	163	62	119	103	447	IPR011700	Basic leucine zipper	GO:0003700	atranscription factor activity
	contig44797	113	130	78	119	440	IPR000340	Protein-tyrosine phosphatase, dual specificity	GO:0006470	bprotein amino acid dephosphorylation
	contig47337	120	19	185	111	435	-	-	-	-
	contig01888	139	18	128	121	406	-	-	-	-
	contig14385	105	45	151	97	398	IPR002000	Lysosome-associated membrane glycoprotein (Lamp)/CD68	GO:0016020	cmembrane
	contig02674	62	122	101	111	396	-	-	-	-
	contig03199	64	50	141	139	394	-	-	-	-
a Molecular Function; b Biological Processes; c Cellular Component
