# Supplementary material for: Characterizing Ancylostoma caninum transcriptome and exploring nematode parasitic adaptation
Source: BMC Genomics. 2010 May 14;11:307. doi: 10.1186/1471-2164-11-307 (PMC2882930; doi:10.1186/1471-2164-11-307)
Supplement: Additional file 6 — Putative A.caninum parasitic genes and their functions. [file 1471-2164-11-307-S6.XLS]

## Sheet: AF6
Additional file 6: Putative A.caninum parasitic genes and their functions
ID	InterProt assignment	Descriptor
Contig05747	signalp	Signal peptide
Contig53579	seg	Unknown
Contig54316	SSF54001	Cysteine proteinases
Contig08964	seg	Unknown
Contig38623	signalp	Signal peptide
Contig04019	PTHR22982	Calcium/Calmodulin-dependent protein kinase related
Contig48299	PF01161	PBP
Contig06138	signalp	Signal peptide
Contig14904	signalp	Signal peptide
